# Supplementary material for: 9-O Acetylated Gangliosides in Health and Disease
Source: Biomolecules. 2023 May 12;13(5):827. doi: 10.3390/biom13050827 (PMC10216186; doi:10.3390/biom13050827)
Supplement: Supplementary file 1 [file biomolecules-13-00827-s001.zip]

Archive with 1 entries (1 files):
- biomolecules-2372012-supplementary.pdf
